# Supplementary material for: Ocean Warming May Enhance Biochemical Alterations Induced by an Invasive Seaweed Exudate in the Mussel Mytilus galloprovincialis
Source: Toxics. 2021 May 28;9(6):121. doi: 10.3390/toxics9060121 (PMC8229087; doi:10.3390/toxics9060121)
Supplement: Supplementary file 1 [file toxics-09-00121-s001.zip]

Archive with 1 entries (1 files):
- toxics-1240947-supplementary.pdf
